# Supplementary material for: Genome-wide association study on color-image-based convolutional neural networks
Source: PeerJ. 2025 Jan 13;13:e18822. doi: 10.7717/peerj.18822 (PMC11737327; doi:10.7717/peerj.18822)
Supplement: Supplemental Information 2 [file peerj-13-18822-s002.zip]

Archive with 3 entries (3 files):
- BD005.txt
- BD001.txt
- ReadMe.txt
