# Supplementary material for: Genome-wide association study on color-image-based convolutional neural networks
Source: PeerJ. 2025 Jan 13;13:e18822. doi: 10.7717/peerj.18822 (PMC11737327; doi:10.7717/peerj.18822)
Supplement: Supplemental Information 2 [file peerj-13-18822-s002.zip › ReadMe.txt]

Real BD data

BD001.txt: The dataset of the group of P001
BD005.txt: The dataset of the group of P005

The first column is the phenotype, 1 is the case and 0 represents the control. And, other columns are the SNPs, one for each column.
